# Supplementary material for: 4-Acetyl-Antroquinonol B Improves the Sensitization of Cetuximab on Both Kras Mutant and Wild Type Colorectal Cancer by Modulating the Expression of Ras/Raf/miR-193a-3p Signaling Axis
Source: Int J Mol Sci. 2021 Jul 14;22(14):7508. doi: 10.3390/ijms22147508 (PMC8307961; doi:10.3390/ijms22147508)
Supplement: Supplementary file 1 [file ijms-22-07508-s001.zip]

Archive with 1 entries (1 files):
- ijms-1240086-supplementary.pdf
